# Supplementary material for: Sensitivity Analysis of Cardiac Alternans and Tachyarrhythmia to Ion Channel Conductance Using Population Modeling
Source: Bioengineering (Basel). 2022 Nov 1;9(11):628. doi: 10.3390/bioengineering9110628 (PMC9687149; doi:10.3390/bioengineering9110628)
Supplement: Supplementary file 1 [file bioengineering-09-00628-s001.zip]

Archive with 1 entries (1 files):
- bioengineering-1913811-supplementary.pdf
